# Supplementary material for: Aerosolized Harmful Algal Bloom Toxin Microcystin-LR Induces Type 1/Type 17 Inflammation of Murine Airways
Source: Toxins (Basel). 2024 Nov 1;16(11):470. doi: 10.3390/toxins16110470 (PMC11598155; doi:10.3390/toxins16110470)
Supplement: Supplementary file 1 [file toxins-16-00470-s001.zip]

Archive with 1 entries (1 files):
- toxins-3249907-supplementary.pdf
